# Supplementary material for: DNase II Can Efficiently Digest RNA and Needs to Be Redefined as a Nuclease
Source: Cells. 2024 Sep 11;13(18):1525. doi: 10.3390/cells13181525 (PMC11430429; doi:10.3390/cells13181525)
Supplement: Supplementary file 1 [file cells-13-01525-s001.zip]

Archive with 1 entries (1 files):
- cells-3185830-Supplementary material.pdf
